# Supplementary material for: An integrative bioinformatics analysis of microarray data for identifying hub genes as diagnostic biomarkers of preeclampsia
Source: Biosci Rep. 2019 Sep 3;39(9):BSR20190187. doi: 10.1042/BSR20190187 (PMC6722495; doi:10.1042/BSR20190187)
Supplement: Supplementary file 2 [file bsr20190187_Supp2.xlsx]

## Sheet: Up_GO
						Supplementary Table 1. Go functional enrichment analysis of DEGs.
Category	Term	Count	%	PValue	Genes	List Total	Pop Hits	Pop Total	Fold Enrichment	Bonferroni	Benjamini	FDR
GOTERM_BP_DIRECT	GO:0007565~female pregnancy	12	10.8108	2.36601e-12	LEP, INSL4, PSG9, PSG7, PSG6, PSG5, PSG4, CRH, PSG2, PSG3, PSG1, PSG11	95	89	16792	23.8325	1.3983e-09	1.3983e-09	3.48717e-09
GOTERM_CC_DIRECT	GO:0005576~extracellular region	31	27.9279	1.57619e-09	CGB1, CGA, CGB5, TUFT1, FSTL3, CGB8, TIMP2, PSG11, ISLR, KISS1, PLIN2, PROCR, SPINT2, SVEP1, PSG2, PSG3, C4BPA, INHA, PSG1, LEP, PSG9, PSG7, PSG6, PSG5, PDGFRL, CRH, PAPPA2, GDF15, PDZD2, ADAM12, LHB	102	1610	18224	3.44017	1.7338e-07	1.7338e-07	1.78081e-06
GOTERM_MF_DIRECT	GO:0005179~hormone activity	7	6.30631	6.32004e-06	LEP, CGB1, CGA, INSL4, CRH, INHA, LHB	83	94	16881	15.1457	0.00106121	0.00106121	0.00769466
GOTERM_CC_DIRECT	GO:0005615~extracellular space	20	18.018	0.000134211	CGB1, INSL4, GLDN, DDB1, FSTL3, C4BPA, DLK1, TIMP2, LEFTY1, LEP, KRT81, KISS1, ARG1, GPC3, CRH, WFDC1, GDF15, KRT86, ENG, LHB	102	1347	18224	2.65281	0.0146558	0.00735495	0.151531
GOTERM_BP_DIRECT	GO:0030324~lung development	5	4.5045	0.000868266	ARG1, GPC3, EPAS1, CRH, FSTL3	95	76	16792	11.6288	0.401524	0.226387	1.27211
GOTERM_MF_DIRECT	GO:0005160~transforming growth factor beta receptor binding	4	3.6036	0.00110628	RASL11B, INHA, GDF15, LEFTY1	83	42	16881	19.3701	0.169692	0.0887875	1.33865
GOTERM_BP_DIRECT	GO:0010862~positive regulation of pathway-restricted SMAD protein phosphorylation	4	3.6036	0.00244854	INHA, GDF15, ENG, LEFTY1	95	48	16792	14.7298	0.765163	0.383042	3.54876
GOTERM_BP_DIRECT	GO:0008209~androgen metabolic process	3	2.7027	0.00353527	UGT2B7, CYP19A1, PLEKHA1	95	16	16792	33.1421	0.876689	0.407415	5.08586
GOTERM_MF_DIRECT	GO:0008395~steroid hydroxylase activity	3	2.7027	0.0070236	CYP2J2, CYP3A7, CYP19A1	83	26	16881	23.4676	0.693987	0.326124	8.22381
GOTERM_MF_DIRECT	GO:0070330~aromatase activity	3	2.7027	0.00756173	CYP2J2, CYP3A7, CYP19A1	83	27	16881	22.5984	0.720624	0.272979	8.82754
GOTERM_CC_DIRECT	GO:0070062~extracellular exosome	26	23.4234	0.00966118	CYP2J2, TUBB2A, FKBP5, SLC22A11, TIMP2, SLC7A5, ISLR, EFHD1, ARG1, GPC3, PROCR, ESAM, KRT86, RHOBTB3, COBLL1, DDB1, CSRP1, SH3BP4, KRT19, PSG4, QPRT, PAPPA2, GDF15, LHB, UGT2B7, PLEKHA1	102	2811	18224	1.65256	0.656269	0.299503	10.3884
GOTERM_BP_DIRECT	GO:0071549~cellular response to dexamethasone stimulus	3	2.7027	0.0114098	ARG1, CRH, ERRFI1	95	29	16792	18.2853	0.998866	0.742411	15.5603
GOTERM_BP_DIRECT	GO:0007267~cell-cell signaling	6	5.40541	0.0140486	CGB1, CGA, INSL4, INHA, GDF15, LHB	95	254	16792	4.17538	0.999766	0.751819	18.822
GOTERM_BP_DIRECT	GO:0070093~negative regulation of glucagon secretion	2	1.8018	0.0167009	LEP, CRH	95	3	16792	117.839	0.999952	0.758754	21.9818
GOTERM_BP_DIRECT	GO:0048468~cell development	3	2.7027	0.0210668	INHA, GDF15, LEFTY1	95	40	16792	13.2568	0.999997	0.792565	26.9346
GOTERM_BP_DIRECT	GO:0043408~regulation of MAPK cascade	3	2.7027	0.0220676	INHA, GDF15, LEFTY1	95	41	16792	12.9335	0.999998	0.768999	28.0278
GOTERM_BP_DIRECT	GO:0033686~positive regulation of luteinizing hormone secretion	2	1.8018	0.0222063	LEP, KISS1	95	4	16792	88.3789	0.999998	0.734776	28.178
GOTERM_BP_DIRECT	GO:0042493~response to drug	6	5.40541	0.0279948	ARG1, PLIN2, CRH, WFDC1, TIMP2, BCAR3	95	304	16792	3.48864	1	0.782496	34.1961
GOTERM_BP_DIRECT	GO:0007165~signal transduction	13	11.7117	0.0283253	CGA, INSL4, CAP2, EPAS1, RHPN2, INHA, LEP, SYDE1, NR2F6, CRH, GDF15, LHB, BCAR3	95	1161	16792	1.9792	1	0.757114	34.5252
GOTERM_MF_DIRECT	GO:0020037~heme binding	4	3.6036	0.029091	CYP2J2, CYP3A7, CYP11A1, CYP19A1	83	137	16881	5.93826	0.992986	0.62915	30.194
GOTERM_BP_DIRECT	GO:0010951~negative regulation of endopeptidase activity	4	3.6036	0.0304561	SPINT2, WFDC1, TIMP2, TFPI2	95	121	16792	5.84324	1	0.754904	36.6098
GOTERM_MF_DIRECT	GO:0004497~monooxygenase activity	3	2.7027	0.0323289	CYP2J2, CYP3A7, CYP19A1	83	58	16881	10.5199	0.995998	0.601547	32.9762
GOTERM_BP_DIRECT	GO:0046881~positive regulation of follicle-stimulating hormone secretion	2	1.8018	0.0331257	LEP, INHA	95	6	16792	58.9193	1	0.758785	39.1343
GOTERM_BP_DIRECT	GO:0060706~cell differentiation involved in embryonic placenta development	2	1.8018	0.0331257	KRT19, GCM1	95	6	16792	58.9193	1	0.758785	39.1343
GOTERM_MF_DIRECT	GO:0005506~iron ion binding	4	3.6036	0.0384546	CYP2J2, CYP3A7, CYP11A1, CYP19A1	83	153	16881	5.31727	0.998623	0.609811	37.9632
GOTERM_MF_DIRECT	GO:0008083~growth factor activity	4	3.6036	0.0443188	LEP, INHA, GDF15, LEFTY1	83	162	16881	5.02187	0.999507	0.614012	42.4159
GOTERM_BP_DIRECT	GO:0045732~positive regulation of protein catabolic process	3	2.7027	0.0444971	GPC3, C4BPA, MYLIP	95	60	16792	8.83789	1	0.833604	48.8735
GOTERM_BP_DIRECT	GO:0060395~SMAD protein signal transduction	3	2.7027	0.0472009	INHA, GDF15, LEFTY1	95	62	16792	8.5528	1	0.832366	50.9649
GOTERM_BP_DIRECT	GO:0006704~glucocorticoid biosynthetic process	2	1.8018	0.0492791	CYP11A1, CRH	95	9	16792	39.2795	1	0.827408	52.5178

## Sheet: Down_GO
Supplementary Table 1. Go functional enrichment analysis of DEGs.
Category	Term	Count	%	PValue	Genes	List Total	Pop Hits	Pop Total	Fold Enrichment	Bonferroni	Benjamini	FDR
GOTERM_BP_DIRECT	GO:0006955~immune response	29	25.4386	7.30716e-21	CCL2, CD8A, IL18, HLA-DRB3, IL32, HLA-DMB, IL7R, HLA-DMA, FCGR1A, FCGR1B, HLA-DRB4, IL1B, LTB, CRIP1, GZMA, NCF4, TNFRSF14, GZMH, CCL18, HLA-DQA1, CCL13, CCR7, NOTCH1, TNFSF13B, ETS1, IRF8, HLA-DPA1, CTSC, HLA-DRA	110	421	16792	10.5154	6.55453e-18	6.55453e-18	1.13851e-17
GOTERM_BP_DIRECT	GO:0060333~interferon-gamma-mediated signaling pathway	11	9.64912	2.89443e-11	HLA-DRB3, FCGR1A, HCK, IRF8, FCGR1B, HLA-DRB4, IFI30, HLA-DPA1, STAT1, HLA-DQA1, HLA-DRA	110	71	16792	23.6507	2.5963e-08	1.29815e-08	4.50973e-08
GOTERM_BP_DIRECT	GO:0002504~antigen processing and presentation of peptide or polysaccharide antigen via MHC class II	7	6.14035	7.60206e-10	HLA-DRB3, HLA-DRB4, HLA-DPA1, HLA-DMB, HLA-DMA, HLA-DQA1, HLA-DRA	110	17	16792	62.8578	6.81905e-07	2.27302e-07	1.18446e-06
GOTERM_CC_DIRECT	GO:0042613~MHC class II protein complex	7	6.14035	3.0702e-09	HLA-DRB3, HLA-DRB4, HLA-DPA1, HLA-DMB, HLA-DMA, HLA-DQA1, HLA-DRA	112	22	18224	51.7727	4.14477e-07	4.14477e-07	3.59941e-06
GOTERM_MF_DIRECT	GO:0032395~MHC class II receptor activity	6	5.26316	2.1936e-08	HLA-DRB3, HLA-DRB4, HLA-DPA1, HLA-DMA, HLA-DQA1, HLA-DRA	104	15	16881	64.9269	4.80396e-06	4.80396e-06	2.79027e-05
GOTERM_BP_DIRECT	GO:0031295~T cell costimulation	9	7.89474	3.91045e-08	CD3D, TNFSF13B, HLA-DRB3, CD247, HLA-DRB4, TNFRSF14, HLA-DPA1, HLA-DQA1, HLA-DRA	110	78	16792	17.614	3.50761e-05	8.76914e-06	6.09277e-05
GOTERM_BP_DIRECT	GO:0019882~antigen processing and presentation	8	7.01754	6.27646e-08	CD8A, HLA-DRB3, CD209, HLA-DRB4, HLA-DPA1, HLA-DMB, HLA-DQA1, HLA-DRA	110	55	16792	22.2043	5.62983e-05	1.12599e-05	9.77919e-05
GOTERM_BP_DIRECT	GO:0019886~antigen processing and presentation of exogenous peptide antigen via MHC class II	9	7.89474	1.44023e-07	HLA-DRB3, LGMN, HLA-DRB4, IFI30, HLA-DPA1, HLA-DMB, HLA-DMA, HLA-DQA1, HLA-DRA	110	92	16792	14.9336	0.000129181	2.15313e-05	0.000224399
GOTERM_BP_DIRECT	GO:0006954~inflammatory response	15	13.1579	1.6099e-07	ITGAL, CCL2, AIF1, HCK, IL18, LYZ, FPR3, TNFRSF14, CCL18, CYBB, CCR7, CCL13, IL1B, CD14, SPP1	110	379	16792	6.04174	0.000144398	2.06295e-05	0.000250834
GOTERM_CC_DIRECT	GO:0030669~clathrin-coated endocytic vesicle membrane	7	6.14035	1.68426e-07	HLA-DRB3, FCGR1A, FCGR1B, HLA-DRB4, HLA-DPA1, HLA-DQA1, HLA-DRA	112	41	18224	27.7805	2.27373e-05	1.13687e-05	0.000197458
GOTERM_BP_DIRECT	GO:0007166~cell surface receptor signaling pathway	13	11.4035	2.15259e-07	CCL2, CD3D, CD8A, LILRB3, CD247, MAPKAPK3, CD2, CLEC4A, TNFRSF14, BIRC3, IL7R, SST, CD14	110	274	16792	7.24273	0.000193069	2.41356e-05	0.000335389
GOTERM_MF_DIRECT	GO:0042605~peptide antigen binding	6	5.26316	6.7409e-07	HLA-DRB3, CD209, HLA-DRB4, HLA-DPA1, HLA-DQA1, HLA-DRA	104	28	16881	34.7823	0.000147615	7.38102e-05	0.000857444
GOTERM_BP_DIRECT	GO:0031663~lipopolysaccharide-mediated signaling pathway	6	5.26316	1.84021e-06	CCL2, IL18, HCK, IL1B, CD6, CD14	110	32	16792	28.6227	0.00164931	0.000183391	0.00286714
GOTERM_BP_DIRECT	GO:0002503~peptide antigen assembly with MHC class II protein complex	4	3.50877	2.63562e-06	HLA-DRB4, HLA-DMB, HLA-DMA, HLA-DRA	110	5	16792	122.124	0.00236136	0.000236387	0.00410641
GOTERM_BP_DIRECT	GO:0050852~T cell receptor signaling pathway	9	7.89474	5.39981e-06	ITK, CD3D, HLA-DRB3, CD247, HLA-DRB4, LIME1, HLA-DPA1, HLA-DQA1, HLA-DRA	110	148	16792	9.28305	0.00483193	0.000440234	0.00841298
GOTERM_BP_DIRECT	GO:0002250~adaptive immune response	9	7.89474	5.39981e-06	ITK, LILRB3, CD209, FCGR1B, EOMES, CLEC4A, LIME1, CD6, BTK	110	148	16792	9.28305	0.00483193	0.000440234	0.00841298
GOTERM_CC_DIRECT	GO:0071556~integral component of lumenal side of endoplasmic reticulum membrane	5	4.38596	2.75284e-05	HLA-DRB3, HLA-DRB4, HLA-DPA1, HLA-DQA1, HLA-DRA	112	29	18224	28.0542	0.00370948	0.00123803	0.0322687
GOTERM_BP_DIRECT	GO:0042102~positive regulation of T cell proliferation	6	5.26316	4.32004e-05	TNFSF13B, AIF1, IL1B, HLA-DPA1, HLA-DMB, CD6	110	60	16792	15.2655	0.0380104	0.00322409	0.0672883
GOTERM_CC_DIRECT	GO:0005765~lysosomal membrane	10	8.77193	4.56741e-05	LAPTM5, HLA-DRB3, HLA-DRB4, HLA-DPA1, ANPEP, HLA-DMB, HLA-DMA, SLC15A3, HLA-DQA1, HLA-DRA	112	274	18224	5.93848	0.00614717	0.00154035	0.0535338
GOTERM_CC_DIRECT	GO:0009897~external side of plasma membrane	9	7.89474	4.80811e-05	CD48, FCER1A, CCR7, CD8A, HLA-DRB4, CD2, TNFRSF14, ANPEP, IL7R	112	213	18224	6.87525	0.00647008	0.00129738	0.0563543
GOTERM_CC_DIRECT	GO:0030658~transport vesicle membrane	5	4.38596	8.20199e-05	HLA-DRB3, HLA-DRB4, HLA-DPA1, HLA-DQA1, HLA-DRA	112	38	18224	21.4098	0.0110121	0.00184382	0.0961154
GOTERM_CC_DIRECT	GO:0005576~extracellular region	24	21.0526	8.95957e-05	CCL2, CD8A, GZMA, IL18, LYZ, IFI30, IL7R, MMP1, NOTCH1, GZMK, CCL13, CD163L1, C2ORF69, TNFSF13B, TGFBI, FCN1, CD2, IL1B, CD6, CFD, CASP1, SST, CD14, SPP1	112	1610	18224	2.42555	0.0120231	0.0017265	0.104989
GOTERM_CC_DIRECT	GO:0042101~T cell receptor complex	4	3.50877	0.000167881	CD3D, CD8A, CD247, CD6	112	18	18224	36.1587	0.0224109	0.00282922	0.196641
GOTERM_BP_DIRECT	GO:0007155~cell adhesion	12	10.5263	0.000194833	ITGAL, LPXN, CCL2, HCK, TGFBI, CX3CR1, CD2, CLEC4A, POSTN, IL32, GPNMB, SPP1	110	459	16792	3.99097	0.16036	0.0133548	0.303133
GOTERM_BP_DIRECT	GO:0032729~positive regulation of interferon-gamma production	5	4.38596	0.000222217	IL18, IRF8, IL1B, HLA-DPA1, CD14	110	46	16792	16.5929	0.180738	0.0141384	0.34567
GOTERM_CC_DIRECT	GO:0012507~ER to Golgi transport vesicle membrane	5	4.38596	0.000281742	HLA-DRB3, HLA-DRB4, HLA-DPA1, HLA-DQA1, HLA-DRA	112	52	18224	15.6456	0.0373261	0.0042178	0.329807
GOTERM_CC_DIRECT	GO:0005887~integral component of plasma membrane	21	18.4211	0.000320848	FCER1A, CD8A, HLA-DRB3, CD52, TNFRSF14, FPR3, ANPEP, HLA-DQA1, CD48, SLC2A6, CYBB, LAPTM5, LILRB3, CX3CR1, CLEC4A, CD2, HLA-DRB4, HLA-DPA1, CD6, GPNMB, HLA-DRA	112	1415	18224	2.41484	0.0423965	0.00432277	0.375506
GOTERM_BP_DIRECT	GO:0007165~signal transduction	19	16.6667	0.000466206	ITGAL, ITK, CCL2, HLA-DRB3, MAPKAPK3, FPR3, IL7R, CCL18, CD48, ARHGAP4, ARHGAP30, LPXN, CCL13, TNFSF13B, FCGR1A, HLA-DRB4, IL1B, CASP1, LTB	110	1161	16792	2.49822	0.341825	0.0275004	0.723919
GOTERM_CC_DIRECT	GO:0005764~lysosome	8	7.01754	0.000468459	LAPTM5, HCK, LGMN, IFI30, ACP5, IL1B, CTSC, HLA-DRA	112	226	18224	5.7598	0.0612976	0.00573411	0.54783
GOTERM_CC_DIRECT	GO:0005615~extracellular space	20	17.5439	0.000473999	KAT2A, CCL2, IL18, LYZ, IL32, ANPEP, POSTN, CCL18, CCL13, TNFSF13B, TGFBI, LIME1, IL1B, CTSC, CFD, ANGPTL2, SST, LTB, CD14, SPP1	112	1347	18224	2.41595	0.0619997	0.00531956	0.554293
GOTERM_BP_DIRECT	GO:0071346~cellular response to interferon-gamma	5	4.38596	0.000509248	CCL13, CCL2, AIF1, HLA-DPA1, CCL18	110	57	16792	13.3907	0.366764	0.0281531	0.790508
GOTERM_BP_DIRECT	GO:0032496~response to lipopolysaccharide	7	6.14035	0.000700007	NOTCH1, CCR7, MAPKAPK3, ACP5, TNFRSF14, CD6, CASP1	110	164	16792	6.51574	0.466409	0.0362743	1.08512
GOTERM_CC_DIRECT	GO:0030666~endocytic vesicle membrane	5	4.38596	0.000702593	HLA-DRB3, HLA-DRB4, HLA-DPA1, HLA-DQA1, HLA-DRA	112	66	18224	12.3268	0.090521	0.00727215	0.820603
GOTERM_BP_DIRECT	GO:0006935~chemotaxis	6	5.26316	0.001193	TYMP, CCL13, CCR7, CCL2, CX3CR1, CCL18	110	122	16792	7.5076	0.657253	0.057752	1.84271
GOTERM_BP_DIRECT	GO:0050729~positive regulation of inflammatory response	5	4.38596	0.00129605	CCL13, CCL2, ETS1, IL18, CCL18	110	73	16792	10.4558	0.68755	0.0593902	2.00038
GOTERM_MF_DIRECT	GO:0005102~receptor binding	9	7.89474	0.00143123	ITK, CCL13, CCL2, TNFSF13B, HCK, CD2, ANGPTL2, LTB, BTK	104	353	16881	4.1384	0.269235	0.0992744	1.80534
GOTERM_CC_DIRECT	GO:0032588~trans-Golgi network membrane	5	4.38596	0.00165506	HLA-DRB3, HLA-DRB4, HLA-DPA1, HLA-DQA1, HLA-DRA	112	83	18224	9.80207	0.20038	0.0158458	1.92322
GOTERM_CC_DIRECT	GO:0005886~plasma membrane	39	34.2105	0.00337736	ITGAL, CD8A, HLA-DRB3, CD247, CYTH4, IFI30, FPR3, IL7R, BTK, CD48, LPXN, SLC2A6, FCGR1A, FCGR1B, TGFBI, CLEC4A, CD2, HLA-DRB4, MCOLN2, GPNMB, LTB, FCER1A, CD3D, CA12, MYO1G, TNFRSF14, HLA-DQA1, NOTCH1, CCR7, CYBB, CD163L1, TNFSF13B, CD209, CX3CR1, LIME1, CD300LF, HLA-DPA1, CD14, HLA-DRA	112	4121	18224	1.53988	0.366639	0.0299888	3.88859
GOTERM_CC_DIRECT	GO:0031902~late endosome membrane	5	4.38596	0.0033825	HLA-DRB3, HLA-DRB4, HLA-DMB, HLA-DMA, HLA-DRA	112	101	18224	8.05516	0.36708	0.0281835	3.89441
GOTERM_BP_DIRECT	GO:0042110~T cell activation	4	3.50877	0.00350557	CD48, ITK, CD8A, CD2	110	47	16792	12.9919	0.957149	0.145724	5.32454
GOTERM_MF_DIRECT	GO:0023026~MHC class II protein complex binding	3	2.63158	0.00418425	HLA-DMB, HLA-DMA, HLA-DRA	104	16	16881	30.4345	0.600792	0.205123	5.19382
GOTERM_MF_DIRECT	GO:0005125~cytokine activity	6	5.26316	0.00447619	TNFSF13B, IL18, IL1B, IL32, LTB, SPP1	104	176	16881	5.53354	0.625621	0.178396	5.54676
GOTERM_MF_DIRECT	GO:0004252~serine-type endopeptidase activity	7	6.14035	0.00472906	GZMK, GZMA, FCN1, CTSC, CFD, GZMH, MMP1	104	255	16881	4.45577	0.645881	0.158879	5.85148
GOTERM_BP_DIRECT	GO:0071356~cellular response to tumor necrosis factor	5	4.38596	0.00572591	KAT2A, CCL13, CCL2, POSTN, CCL18	110	110	16792	6.93884	0.994206	0.217515	8.55845
GOTERM_BP_DIRECT	GO:0050776~regulation of immune response	6	5.26316	0.00608879	ITGAL, CD3D, CD8A, FCGR1A, CD247, CD300LF	110	178	16792	5.14566	0.995824	0.220432	9.07706
GOTERM_BP_DIRECT	GO:0071407~cellular response to organic cyclic compound	4	3.50877	0.00664435	CCL2, IL18, IL1B, STAT1	110	59	16792	10.3495	0.997471	0.228944	9.86569
GOTERM_BP_DIRECT	GO:0009612~response to mechanical stimulus	4	3.50877	0.00664435	CCL2, ETS1, POSTN, STAT1	110	59	16792	10.3495	0.997471	0.228944	9.86569
GOTERM_BP_DIRECT	GO:0033209~tumor necrosis factor-mediated signaling pathway	5	4.38596	0.00731726	TNFSF13B, TNFRSF14, BIRC3, STAT1, LTB	110	118	16792	6.46841	0.998623	0.240039	10.8123
GOTERM_BP_DIRECT	GO:0002479~antigen processing and presentation of exogenous peptide antigen via MHC class I, TAP-dependent	4	3.50877	0.00796613	CYBB, FCGR1A, NCF4, FCGR1B	110	63	16792	9.69235	0.999234	0.249465	11.7164
GOTERM_BP_DIRECT	GO:0019835~cytolysis	3	2.63158	0.00808936	GZMA, LYZ, GZMH	110	21	16792	21.8078	0.999315	0.244381	11.8871
GOTERM_BP_DIRECT	GO:0050900~leukocyte migration	5	4.38596	0.00821225	CD48, ITGAL, CD2, FPR3, MMP1	110	122	16792	6.25633	0.999387	0.239634	12.057
GOTERM_BP_DIRECT	GO:0060337~type I interferon signaling pathway	4	3.50877	0.008319	IFIT2, IRF8, STAT1, MX2	110	64	16792	9.54091	0.999443	0.234801	12.2044
GOTERM_BP_DIRECT	GO:0030593~neutrophil chemotaxis	4	3.50877	0.00905201	CCL13, CCL2, IL1B, CCL18	110	66	16792	9.25179	0.999713	0.24517	13.21
GOTERM_BP_DIRECT	GO:0006952~defense response	4	3.50877	0.00943225	CD48, LILRB3, IL32, MX2	110	67	16792	9.1137	0.999797	0.246754	13.7275
GOTERM_BP_DIRECT	GO:0070098~chemokine-mediated signaling pathway	4	3.50877	0.0110458	CCL13, CCL2, CX3CR1, CCL18	110	71	16792	8.60026	0.999953	0.274862	15.8912
GOTERM_BP_DIRECT	GO:0048010~vascular endothelial growth factor receptor signaling pathway	4	3.50877	0.0114725	CYBB, CCL2, NCF4, MAPKAPK3	110	72	16792	8.48081	0.999968	0.27635	16.4549
GOTERM_BP_DIRECT	GO:0006915~apoptotic process	10	8.77193	0.0115009	GZMA, MAP3K1, CD2, IL1B, CTSC, BIRC3, GZMH, STAT1, CASP1, CD14	110	567	16792	2.69232	0.999969	0.269793	16.4923
GOTERM_CC_DIRECT	GO:0016020~membrane	23	20.1754	0.0126656	ITGAL, STMN2, HLA-DRB3, NCF4, SCD, PNPT1, CD247, MYO1G, CD52, IL32, GZMH, IL7R, HLA-DMA, HLA-DQA1, CD48, LPXN, SLC2A6, CD163L1, TNFSF13B, CD209, CTSC, CD6, SLC15A3	112	2200	18224	1.7011	0.821072	0.0962675	13.8806
GOTERM_MF_DIRECT	GO:0005164~tumor necrosis factor receptor binding	3	2.63158	0.0134463	TNFSF13B, STAT1, LTB	104	29	16881	16.7914	0.948425	0.34527	15.8188
GOTERM_CC_DIRECT	GO:0048471~perinuclear region of cytoplasm	10	8.77193	0.0136003	CYBB, LPXN, CCL2, TNFSF13B, AIF1, STMN2, CX3CR1, STAT1, SPP1, BTK	112	621	18224	2.6202	0.84255	0.0976046	14.8317
GOTERM_CC_DIRECT	GO:0005829~cytosol	31	27.193	0.0136302	SNCAIP, AIF1, ALDOC, IL18, CYTH4, UBA7, MAPKAPK3, ACP5, IL32, ANPEP, BTK, ARHGAP4, WARS, TYMP, ANKRD33, MAP3K1, IL1B, CASP1, PLCB2, MX2, GSTA1, ITK, NCF4, HCK, BIRC3, STAT1, CLC, ARHGAP30, IFIT2, NOTCH1, IRF8	112	3315	18224	1.52161	0.843191	0.0929086	14.8619
GOTERM_BP_DIRECT	GO:0048247~lymphocyte chemotaxis	3	2.63158	0.0141379	CCL13, CCL2, CCL18	110	28	16792	16.3558	0.999997	0.313159	19.8965
GOTERM_BP_DIRECT	GO:0001525~angiogenesis	6	5.26316	0.0151394	WARS, TYMP, CCL2, IL18, TGFBI, ANPEP	110	223	16792	4.1073	0.999999	0.323599	21.1551
GOTERM_BP_DIRECT	GO:0006508~proteolysis	9	7.89474	0.0161658	GZMK, LGMN, FCN1, FGL2, CTSC, ANPEP, CFD, CASP1, MMP1	110	500	16792	2.74778	1	0.333748	22.4256
GOTERM_BP_DIRECT	GO:0045765~regulation of angiogenesis	3	2.63158	0.0171741	WARS, ETS1, GPNMB	110	31	16792	14.773	1	0.342935	23.6551
GOTERM_CC_DIRECT	GO:0009986~cell surface	9	7.89474	0.0177727	FCER1A, ITGAL, NOTCH1, CCR7, CD209, CD2, HLA-DPA1, HLA-DMA, HLA-DRA	112	542	18224	2.7019	0.911158	0.114006	18.9607
GOTERM_CC_DIRECT	GO:0016021~integral component of membrane	43	37.7193	0.0187552	ITGAL, CD8A, HS3ST2, HLA-DRB3, CD247, ACP5, FPR3, ANPEP, CD52, HLA-DMB, IL7R, HLA-DMA, CD48, SLC2A6, FCGR1A, FCGR1B, CLEC4A, CD2, HLA-DRB4, MCOLN2, GPNMB, CD6, LTB, FCER1A, CD3D, CA12, SCD, TNFRSF14, HLA-DQA1, NOTCH1, CCR7, CYBB, CD163L1, TNFSF13B, LILRB3, CD209, CX3CR1, LIME1, CD300LF, HLA-DPA1, SLC15A3, TMEM176A, HLA-DRA	112	5163	18224	1.35516	0.922385	0.114599	19.9059
GOTERM_BP_DIRECT	GO:0002755~MyD88-dependent toll-like receptor signaling pathway	3	2.63158	0.0193379	MAP3K1, CD14, BTK	110	33	16792	13.8777	1	0.369315	26.2324
GOTERM_BP_DIRECT	GO:0001812~positive regulation of type I hypersensitivity	2	1.75439	0.0193486	FCER1A, BTK	110	3	16792	101.77	1	0.361976	26.2449
GOTERM_BP_DIRECT	GO:0045087~innate immune response	8	7.01754	0.0219966	ITK, CYBB, CD209, CLEC4A, CD6, MX2, CD14, BTK	110	430	16792	2.84008	1	0.392729	29.2876
GOTERM_MF_DIRECT	GO:0070891~lipoteichoic acid binding	2	1.75439	0.0241858	CD6, CD14	104	4	16881	81.1587	0.995308	0.488406	26.7598
GOTERM_BP_DIRECT	GO:0007169~transmembrane receptor protein tyrosine kinase signaling pathway	4	3.50877	0.0245901	ITK, CD8A, HCK, BTK	110	96	16792	6.36061	1	0.419989	32.1535
GOTERM_BP_DIRECT	GO:0007267~cell-cell signaling	6	5.26316	0.0249716	CCL13, IL18, IL1B, SST, LTB, CCL18	110	254	16792	3.60601	1	0.417306	32.5657
GOTERM_MF_DIRECT	GO:0015631~tubulin binding	3	2.63158	0.0270932	ATF5, STMN3, STMN2	104	42	16881	11.5941	0.997559	0.487453	29.4876
GOTERM_BP_DIRECT	GO:0070374~positive regulation of ERK1 and ERK2 cascade	5	4.38596	0.0272459	CCL13, CCR7, CCL2, GPNMB, CCL18	110	175	16792	4.36156	1	0.437998	34.9752
GOTERM_BP_DIRECT	GO:0038083~peptidyl-tyrosine autophosphorylation	3	2.63158	0.0277426	ITK, HCK, BTK	110	40	16792	11.4491	1	0.436487	35.4906
GOTERM_CC_DIRECT	GO:0000139~Golgi membrane	9	7.89474	0.0280059	NOTCH1, HLA-DRB3, HS3ST2, HLA-DRB4, CYTH4, CTSC, HLA-DPA1, HLA-DQA1, HLA-DRA	112	591	18224	2.47788	0.978393	0.159961	28.3243
GOTERM_CC_DIRECT	GO:0042105~alpha-beta T cell receptor complex	2	1.75439	0.0300889	CD3D, CD247	112	5	18224	65.0857	0.983826	0.164162	30.1045
GOTERM_BP_DIRECT	GO:0002548~monocyte chemotaxis	3	2.63158	0.0303689	CCL13, CCL2, CCL18	110	42	16792	10.9039	1	0.459216	38.1528
GOTERM_BP_DIRECT	GO:0032611~interleukin-1 beta production	2	1.75439	0.0320411	IL1B, CASP1	110	5	16792	61.0618	1	0.47008	39.7939
GOTERM_MF_DIRECT	GO:0004715~non-membrane spanning protein tyrosine kinase activity	3	2.63158	0.0320618	ITK, HCK, BTK	104	46	16881	10.5859	0.999205	0.51015	33.9335
GOTERM_BP_DIRECT	GO:0006898~receptor-mediated endocytosis	5	4.38596	0.0330303	CD163L1, FCGR1A, FCGR1B, CD6, CD14	110	186	16792	4.10362	1	0.473252	40.7455
GOTERM_MF_DIRECT	GO:0008009~chemokine activity	3	2.63158	0.0360045	CCL13, CCL2, CCL18	104	49	16881	9.93779	0.999675	0.51811	37.2761
GOTERM_BP_DIRECT	GO:0071222~cellular response to lipopolysaccharide	4	3.50877	0.0372601	CCL2, IRF8, CX3CR1, CD14	110	113	16792	5.4037	1	0.508159	44.6576
GOTERM_BP_DIRECT	GO:0032760~positive regulation of tumor necrosis factor production	3	2.63158	0.0373423	CCL2, CD2, CD14	110	47	16792	9.74391	1	0.501764	44.7312
GOTERM_BP_DIRECT	GO:0051603~proteolysis involved in cellular protein catabolic process	3	2.63158	0.038804	GZMA, LGMN, CTSC	110	48	16792	9.54091	1	0.508361	46.0244
GOTERM_BP_DIRECT	GO:0009408~response to heat	3	2.63158	0.038804	CCL2, SST, CD14	110	48	16792	9.54091	1	0.508361	46.0244
GOTERM_BP_DIRECT	GO:0006909~phagocytosis	3	2.63158	0.038804	ITGAL, IRF8, CD14	110	48	16792	9.54091	1	0.508361	46.0244
GOTERM_BP_DIRECT	GO:0045766~positive regulation of angiogenesis	4	3.50877	0.0389328	CYBB, ETS1, CX3CR1, IL1B	110	115	16792	5.30972	1	0.502642	46.137
GOTERM_BP_DIRECT	GO:0035914~skeletal muscle cell differentiation	3	2.63158	0.0402873	NOTCH1, ANKRD33, EOMES	110	49	16792	9.3462	1	0.508033	47.3077
GOTERM_BP_DIRECT	GO:0044267~cellular protein metabolic process	4	3.50877	0.0415127	SNCAIP, TGFBI, LYZ, MMP1	110	118	16792	5.17473	1	0.51207	48.3463
GOTERM_BP_DIRECT	GO:0007157~heterophilic cell-cell adhesion via plasma membrane cell adhesion molecules	3	2.63158	0.0417919	ITGAL, CD209, CD6	110	50	16792	9.15927	1	0.507929	48.5802
GOTERM_MF_DIRECT	GO:0004872~receptor activity	5	4.38596	0.0438912	CD48, NOTCH1, LILRB3, CD2, ANPEP	104	217	16881	3.74003	0.999946	0.559182	43.4995
GOTERM_BP_DIRECT	GO:0008285~negative regulation of cell proliferation	7	6.14035	0.0442745	ATF5, WARS, NOTCH1, ETS1, IL1B, GPNMB, SST	110	396	16792	2.69844	1	0.522193	50.6171
GOTERM_BP_DIRECT	GO:0001818~negative regulation of cytokine production	2	1.75439	0.0445708	GPNMB, BTK	110	7	16792	43.6156	1	0.518249	50.8551
GOTERM_BP_DIRECT	GO:0032609~interferon-gamma production	2	1.75439	0.0445708	ITK, EOMES	110	7	16792	43.6156	1	0.518249	50.8551
GOTERM_BP_DIRECT	GO:0034097~response to cytokine	3	2.63158	0.0448633	MAPKAPK3, ACP5, STAT1	110	52	16792	8.80699	1	0.514383	51.0891
GOTERM_BP_DIRECT	GO:0016032~viral process	6	5.26316	0.0453442	KAT2A, HCK, CD247, CX3CR1, MMP1, HLA-DRA	110	299	16792	3.0633	1	0.512112	51.4714
GOTERM_BP_DIRECT	GO:0038096~Fc-gamma receptor signaling pathway involved in phagocytosis	4	3.50877	0.0497551	FCGR1A, HCK, CD247, MYO1G	110	127	16792	4.80802	1	0.539717	54.8496
